# Supplementary material for: Coupling the Cardiac Voltage-Gated Sodium Channel to Channelrhodopsin-2 Generates Novel Optical Switches for Action Potential Studies
Source: Membranes (Basel). 2022 Sep 20;12(10):907. doi: 10.3390/membranes12100907 (PMC9607247; doi:10.3390/membranes12100907)
Supplement: Supplementary file 1 [file membranes-12-00907-s001.zip]

Archive with 1 entries (1 files):
- membranes-1859283-supplementary.pdf
